# Supplementary material for: A Functional Regulatory Variant of FGF9 Gene Affected the Body Weight in Hu Sheep
Source: Animals (Basel). 2025 Aug 13;15(16):2375. doi: 10.3390/ani15162375 (PMC12382811; doi:10.3390/ani15162375)
Supplement: Supplementary file 1 [file animals-15-02375-s001.zip]

Archive with 1 entries (1 files):
- animals-3775334-supplementary.pdf
